# Supplementary material for: Cytonuclear Interactions and Subgenome Dominance Shape the Evolution of Organelle-Targeted Genes in the Brassica Triangle of U
Source: Mol Biol Evol. 2024 Feb 23;41(3):msae043. doi: 10.1093/molbev/msae043 (PMC10919925; doi:10.1093/molbev/msae043)
Supplement: msae043_Supplementary_Data [file msae043_supplementary_data.zip]

Archive with 20 entries (20 files):
- Supplementary Figure S3.pdf
- Supplementary Figure S4.pdf
- Supplementary Figure S5.pdf
- Supplementary Figure S6.pdf
- Supplementary Figure S7.pdf
- Supplementary Figure S8.pdf
- Supplementary Figure S9.pdf
- Supplementary Figure S10.pdf
- Supplementary Figure S11.pdf
- Supplementary Figure S12.pdf
- Supplementary Figure S13.pdf
- Supplementary Figure S14.pdf
- Supplementary Figure S15.pdf
- Supplementary Figure S16.pdf
- Supplementary Figure S17.pdf
- Supplementary Figure S18.pdf
- Supplementary Figure S19.pdf
- Supplementary Tables.pdf
- Supplementary Figure S1.pdf
- Supplementary Figure S2.pdf
